# Supplementary material for: Myelin dysfunction in autism spectrum disorder: insights into core symptoms and mechanisms of brain development
Source: Mol Psychiatry. 2026 Feb 25;31(7):3726–45. doi: 10.1038/s41380-026-03490-x (PMC13269134; doi:10.1038/s41380-026-03490-x)
Supplement: Supplementary file 2 — Supplementary Table 1 [file 41380_2026_3490_MOESM2_ESM.xlsx]

## Sheet: hc-ASD and SFARI Cat. 1 and 2
hcASD			SFARI-1		SFARI-2
ADNP	SFARI-1		ABCE1	ATP binding cassette subfamily E member1	ABAT	4-aminobutyrate aminotransferase
ANK2	SFARI-1		ACTB	actin beta	ABCA10	ATP-binding cassette, sub-family A (ABC1), member 10
ANKRD11	SFARI-1		ADNP	Activity-dependent neuroprotector homeobox	ABCA13	ATP binding cassette subfamily A member 13
ARID1B	SFARI-1		ADSL	adenylosuccinate lyase	ABCA7	ATP-binding cassette, sub-family A (ABC1), member 7
ASH1L	SFARI-1		AFF2	AF4/FMR2 family, member 2	ACE	angiotensin I converting enzyme
ASXL3	SFARI-1		AHDC1	AT-hook DNA binding motif containing 1	ACHE	Acetylcholinesterase (Yt blood group)
BCKDK	SFARI-1		ALDH5A1	aldehyde dehydrogenase 5 family, member A1 (succinate-semialdehyde dehydrogenase )	ACTN4	actinin alpha 4
BCL11A	SFARI-1		ASXL3	Additional sex combs like 3 (Drosophila)	ADA	adenosine deaminase
CACNA1H	SFARI-1		ANK3	ankyrin 3	ADCY3	adenylate cyclase 3
CACNA2D3	SFARI-1		ANK2	Ankyrin 2, neuronal	ADCY5	Adenylate cyclase 5
CHD2	SFARI-1		AP2S1	adaptor related protein complex 2 subunit sigma 1	ADK	adenosine kinase
CHD8	SFARI-1		ARHGEF9	Cdc42 guanine nucleotide exchange factor (GEF) 9	ADORA3	Adenosine A3 receptor
CNTN4	SFARI-2		ANKRD11	ankyrin repeat domain 11	ADSS2	adenylosuccinate synthase 2
CNTNAP2	SFARI-2		ARX	aristaless related homeobox	AGAP1	ArfGAP with GTPase domain, ankyrin repeat and PH domain 1
CTNND2	SFARI-2		ASH1L	Ash1 (absent, small, or homeotic)-like (Drosophila)	AGAP2	ArfGAP with GTPase domain, ankyrin repeat and PH domain 2
CUL3	SFARI-1		ARID1B	AT-rich interaction domain 1B	AGBL4	ATP/GTP binding protein-like 4
DEAF1	SFARI-1		ATRX	alpha thalassemia/mental retardation syndrome X-linked	AGMO	alkylglycerol monooxygenase
DIP2A	SFARI-1		AUTS2	autism susceptibility candidate 2	AGO1	argonaute 1, RISC catalytic component
DSCAM	SFARI-1		BAZ2B	bromodomain adjacent to zinc finger domain 2B	AGO2	argonaute RISC catalytic component 2
DYRK1A	SFARI-1		BCL11A	B-cell CLL/lymphoma 11A (zinc finger protein)	AGO3	argonaute RISC catalytic component 3
ERBIN	SFARI-2		BCKDK	Branched chain ketoacid dehydrogenase kinase	AGO4	argonaute RISC catalytic component 4
FOXP1	SFARI-1		BRAF	v-raf murine sarcoma viral oncogene homolog B	AGTR2	angiotensin II receptor, type 2
GABRB3	SFARI-1		BRSK2	BR serine/threonine kinase 2	AHNAK	AHNAKnucleoprotein
GALNT18	-		CACNA2D3	Calcium channel, voltage-dependent, alpha 2/delta subunit 3	AKAP9	A kinase (PRKA) anchor protein 9
GIGYF1	SFARI-1		CACNA1C	calcium channel, voltage-dependent, L type, alpha 1C subunit	AMPD1	Adenosine monophosphate deaminase 1
GIGYF2	SFARI-1		CACNA1E	calcium voltage-gated channel subunit alpha1 E	AMT	Aminomethyltransferase
GRIN2B	SFARI-1		CACNA1A	Calcium channel, voltage-dependent, P/Q type, alpha 1A subunit	ANKRD17	ankyrin repeat domain 17
GRIP1	SFARI-2		CAPRIN1	Cell cycle associated protein 1	ANKS1B	ankyrin repeat and sterile alpha motif domain containing 1B
ILF2	SFARI-2		CASK	calcium/calmodulin dependent serine protein kinase	ANXA1	Annexin A1
INTS6	SFARI-2		CASZ1	castor zinc finger 1	APBA2	amyloid beta (A4) precursor protein-binding, family A, member 2
IRF2BPL	SFARI-1		CDKL5	cyclin-dependent kinase-like 5	APBB1	amyloid beta precursor protein binding family B member 1
KAT2B	SFARI-2		CELF4	CUGBP, Elav-like family member 4	APH1A	APH1A gamma secretase subunit
KATNAL2	SFARI-1		CHAMP1	chromosome alignment maintaining phosphoprotein 1	ARHGAP11B	Rho GTPase activating protein 11B
KDM5B	SFARI-1		CHD2	Chromodomain helicase DNA binding protein 2	ARHGAP32	Rho GTPase activating protein 32
KDM6B	SFARI-1		CHD3	chromodomain helicase DNA binding protein 3	ARHGAP5	Rho GTPase activating protein 5
KMT2A	SFARI-1		CHD7	chromodomain helicase DNA binding protein 7	ARHGEF10	Rho guanine nucleotide exchange factor 10
KMT2C	SFARI-1		CHD8	chromodomain helicase DNA binding protein 8	ARID2	AT-rich interaction domain 2
KMT2E	SFARI-1		CIC	capicua transcriptional repressor	ARNT2	aryl-hydrocarbon receptor nuclear translocator 2
KMT5B	SFARI-1		CNOT3	CCR4-NOT transcription complex subunit 3	ASAP2	ArfGAP with SH3 domain, ankyrin repeat and PH domain 2
KMT5C	SFARI-1		CORO1A	coronin 1A	ASB14	ankyrin repeat and SOCS box containing 14
MAGEL2	SFARI-1		CREBBP	CREB binding protein	ASMT	acetylserotonin O-methyltransferase
MBOAT7	SFARI-1		CSDE1	cold shock domain containing E1	ASPM	abnormal spindle microtubule assembly
MECP2	SFARI-1		CSNK2A1	casein kinase 2 alpha 1	ASTN2	astrotactin 2
MED13L	SFARI-1		CTCF	CCCTC-binding factor	ADORA2A	adenosine A2a receptor
MET	SFARI-2		CTNNB1	catenin beta 1	ADRB2	adrenergic, beta-2-, receptor, surface
MSNP1AS	SFARI-2		CUL3	Cullin 3	AR	androgen receptor
MYT1L	SFARI-1		DDX3X	DEAD (Asp-Glu-Ala-Asp) box helicase 3, X-linked	ATP10A	Probable phospholipid-transporting ATPase VA
NCKAP1	SFARI-1		DEAF1	DEAF1 transcription factor	ATP1A1	ATPase Na+/K+ transporting subunit alpha 1
NLGN3	SFARI-1		DHCR7	7-dehydrocholesterol reductase	ATP1A3	ATPase Na+/K+ transporting subunit alpha 3
NRXN1	SFARI-1		DIP2A	DIP2 disco-interacting protein 2 homolog A (Drosophila)	ATP2B2	ATPase, Ca++ transporting, plasma membrane 2
PHF2	SFARI-1		DLG4	discs large MAGUK scaffold protein 4	ATP6V0A2	ATPase H+ transporting V0 subunit a2
POGZ	SFARI-1		DMPK	dystrophia myotonica-protein kinase	AVPR1A	arginine vasopressin receptor 1A
PTCHD1	SFARI-1		DNMT3A	DNA (cytosine-5-)-methyltransferase 3 alpha	AZGP1	alpha-2-glycoprotein 1, zinc-binding
PTEN	SFARI-1		DPYSL2	dihydropyrimidinase like 2	BBS4	Bardet-Biedl syndrome 4
RANBP17	SFARI-2		DSCAM	Down syndrome cell adhesion molecule	BCAS1	breast carcinoma amplified sequence 1
RELN	SFARI-1		DYNC1H1	dynein cytoplasmic 1 heavy chain 1	BICRA	BRD4 interacting chromatin remodeling complex associated protein
RIMS1	SFARI-1		DYRK1A	Dual-specificity tyrosine-(Y)-phosphorylation regulated kinase 1A	BIRC6	Baculoviral IAP repeat containing 6
SCN2A	SFARI-1		EBF3	early B-cell factor 3	BRCA2	breast cancer 2, early onset
SETD5	SFARI-1		EHMT1	Euchromatic histone-lysine N-methyltransferase 1	BRD4	bromodomain containing 4
SHANK2	SFARI-1		EIF3G	eukaryotic translation initiation factor 3 subunit G	BST1	bone marrow stromal cell antigen 1
SHANK3	SFARI-1		ELAVL3	ELAV like neuron-specific RNA binding protein 3	BTAF1	RNA polymerase II, B-TFIID transcription factor-associated, 170kDa (Mot1 homolog, S. cerevisiae)
SLC6A1	SFARI-1		EP300	E1A binding protein p300	BTRC	beta-transducin repeat containing E3 ubiquitin protein ligase
SPAST	SFARI-1		FMR1	fragile X mental retardation 1	C15orf62	chromosome 15 open reading frame 62
SYNGAP1	SFARI-1		FOXG1	Forkhead box G1	C4B	complement component 4B
TBR1	SFARI-1		FOXP1	forkhead box P1	CA6	carbonic anhydrase VI
TCF7L2	SFARI-1		FOXP2	forkhead box P2	CACNA1B	calcium voltage-gated channel subunit alpha1 B
TNRC6B	SFARI-2		GABRB2	gamma-aminobutyric acid type A receptor subunit beta2	CACNA1D	calcium channel, voltage-dependent, L type, alpha 1D
TRIP12	SFARI-1		GABRB3	gamma-aminobutyric acid (GABA) A receptor, beta 3	CACNA1F	calcium channel, voltage-dependent, alpha 1F
USP7	SFARI-2		GFAP	glial fibrillary acidic protein	CACNA1G	calcium channel, voltage-dependent, T type, alpha 1G subunit
WAC	SFARI-1		GRIN2B	glutamate receptor, inotropic, N-methyl D-apartate 2B	CACNA1H	calcium channel, voltage-dependent, alpha 1H subunit
WDFY3	SFARI-1		GIGYF1	GRB10 interacting GYF protein 1	CACNA1I	Calcium channel, voltage-dependent, T type, alpha 1I subunit
ZC3H4	SFARI-2		GNAI1	G protein subunit alpha i1	CACNA2D1	calcium voltage-gated channel auxiliary subunit alpha2delta 1
			GRIA2	glutamate ionotropic receptor AMPA type subunit 2	AVPR1B	arginine vasopressin receptor 1B
			GRIN1	Glutamate receptor, ionotropic, N-methyl D-aspartate 1	BICDL1	BICD family like cargo adaptor 1
			GRIN2A	glutamate receptor, ionotropic, N-methyl D-aspartate 2A	CACNB2	Calcium channel, voltage-dependent, beta 2 subunit
			GIGYF2	GRB10 interacting GYF protein 2	CADM1	cell adhesion molecule 1
			HDLBP	high density lipoprotein binding protein	CADM2	Cell adhesion molecule 2
			HECTD4	HECT domain E3 ubiquitin protein ligase 4	CADPS	calcium dependent secretion activator
			HIVEP2	HIVEP zinc finger 2	CADPS2	Ca2+-dependent activator protein for secretion 2
			HNRNPH2	heterogeneous nuclear ribonucleoprotein H2	CAMK2A	calcium/calmodulin dependent protein kinase II alpha
			HNRNPU	heterogeneous nuclear ribonucleoprotein U	CAMK4	calcium/calmodulin dependent protein kinase IV
			HRAS	v-Ha-ras Harvey rat sarcoma viral oncogene homolog	CAPN12	Calpain 12
			IQSEC2	IQ motif and Sec7 domain 2	CARD11	caspase recruitment domain family member 11
			IRF2BPL	Interferon regulatory factor 2 binding protein-like	CASKIN1	CASK interacting protein 1
			KANSL1	KAT8 regulatory NSL complex subunit 1	CC2D1A	Coiled-coil and C2 domain containing 1A
			KATNAL2	Katanin p60 subunit A-like 2	CCDC88C	Coiled-coil domain containing 88C
			KCNB1	potassium voltage-gated channel subfamily B member 1	CCDC91	coiled-coil domain containing 91
			KCNQ3	potassium voltage-gated channel subfamily Q member 3	CCIN	calicin
			KDM3B	lysine demethylase 3B	CCNG1	cyclin G1
			KDM5B	Lysine (K)-specific demethylase 5B	CCSER1	coiled-coil serine rich protein 1
			KDM6B	Lysine (K)-specific demethylase 6B	CCT4	Chaperonin containing TCP1, subunit 4 (delta)
			KMT2A	Lysine (K)-specific methyltransferase 2A	CD276	CD276molecule
			KIAA0232	KIAA0232	CD38	CD38 molecule
			KMT2C	Lysine (K)-specific methyltransferase 2C	CD99L2	CD99 molecule like 2
			KMT2E	Lysine (K)-specific methyltransferase 2E	CDC42BPB	CDC42 binding protein kinase beta (DMPK-like)
			KDM5C	lysine demethylase 5C	CDH10	cadherin 10, type 2 (T2-cadherin)
			KMT5B	lysine methyltransferase 5B	CDH11	cadherin 11
			LDB1	LIM domain binding 1	CDH13	cadherin 13
			LRRC4C	leucine rich repeat containing 4C	CDH22	cadherin-like 22
			LZTR1	Leucine-zipper-like transcription regulator 1	CDH8	cadherin 8, type 2
			MAGEL2	MAGE-like 2	CDH9	cadherin 9, type 2 (T1-cadherin)
			MAP1A	microtubule associated protein 1A	CECR2	CECR2, histone acetyl-lysine reader
			MBD5	Methyl-CpG binding domain protein 5	CELF2	CUGBP Elav-like family member 2
			MED13L	Mediator complex subunit 13-like	CELF6	CUGBP, Elav-like family member 6
			MBOAT7	membrane bound O-acyltransferase domain containing 7	CEP135	centrosomal protein 135
			MED13	mediator complex subunit 13	CEP290	Centrosomal protein 290kDa
			MECP2	Methyl CpG binding protein 2	CEP41	testis specific, 14
			MEF2C	myocyte enhancer factor 2C	CGNL1	Cingulin-like 1
			MEIS2	Meis homeobox 2	CHD1	chromodomain helicase DNA binding protein 1
			MKX	mohawk homeobox	CHMP1A	charged multivesicular body protein 1A
			MSL3	MSL complex subunit 3	CHRM3	cholinergic receptor muscarinic 3
			MTOR	mechanistic target of rapamycin kinase	CHRNA7	cholinergic receptor, nicotinic, alpha 7
			MYT1L	Myelin transcription factor 1-like	CHRNB3	cholinergic receptor nicotinic beta 3 subunit
			NAA15	N(alpha)-acetyltransferase 15, NatA auxiliary subunit	CIB2	Calcium and integrin binding family member 2
			NACC1	nucleus accumbens associated 1	CLASP1	cytoplasmic linker associated protein 1
			NBEA	neurobeachin	CLCN4	chloride voltage-gated channel 4
			NCKAP1	NCK-associated protein 1	CLN8	Ceroid-lipofuscinosis, neuronal 8 (epilepsy, progressive with mental retardation)
			NCOA1	nuclear receptor coactivator 1	CLTCL1	clathrin, heavy chain-like 1
			NEXMIF	neurite extension and migration factor	CMIP	c-Maf inducing protein
			NF1	neurofibromin 1 (neurofibromatosis, von Recklinghausen disease, Watson disease)	CMPK2	cytidine/uridine monophosphate kinase 2
			NIPBL	Nipped-B homolog (Drosophila)	CNGB3	cyclic nucleotide gated channel beta 3
			NLGN2	Neuroligin 2	CNKSR2	connector enhancer of kinase suppressor of Ras 2
			NRXN1	neurexin 1	CNOT1	CCR4-NOT transcription complex subunit 1
			NLGN4X	neuroligin 4, X-linked	CNR1	cannabinoid receptor 1 (brain)
			NR3C2	Nuclear receptor subfamily 3, group C, member 2	CNTN3	contactin 3
			NR4A2	nuclear receptor subfamily 4 group A member 2	CNTN4	contactin 4
			NLGN3	neuroligin 3	CNTN5	Contactin 5
			NRXN2	neurexin 2	CNTN6	Contactin 6
			NRXN3	neurexin 3	CNTNAP2	contactin associated protein-like 2
			NSD1	nuclear receptor binding SET domain protein 1	CNTNAP3	contactin associated protein-like 3
			NUP155	nucleoporin 155	CNTNAP4	Contactin associated protein-like 4
			PACS1	phosphofurin acidic cluster sorting protein 1	CNTNAP5	contactin associated protein-like 5
			PAH	Phenylalanine hydroxylase	COL28A1	collagen type XXVIII alpha 1 chain
			PAX5	Paired box 5	CPT2	carnitine palmitoyltransferase 2
			PCCB	propionyl-CoA carboxylase beta subunit	CPZ	carboxypeptidase Z
			PCDH19	protocadherin 19	CSMD1	CUB and Sushi multiple domains 1
			PHF12	PHD finger protein 12	CSNK1E	casein kinase 1 epsilon
			PTCHD1	patched domain containing 1	CTNNA3	catenin (cadherin-associated protein), alpha 3
			PHF21A	PHD finger protein 21A	CTNND2	Catenin (cadherin-associated protein), delta 2
			PHF3	PHD finger protein 3	CTTNBP2	cortactin binding protein 2
			PHIP	pleckstrin homology domain interacting protein	CUL7	Cullin 7
			PHF2	PHD finger protein 2	CUX1	cut like homeobox 1
			POMGNT1	protein O-linked mannose N-acetylglucosaminyltransferase 1 (beta 1,2-)	CUX2	cut like homeobox 2
			PPP1R9B	protein phosphatase 1 regulatory subunit 9B	CX3CR1	Chemokine (C-X3-C motif) receptor 1
			PPP2R5D	Protein phosphatase 2, regulatory subunit B', delta	CYFIP1	cytoplasmic FMR1 interacting protein 1
			PPP5C	protein phosphatase 5 catalytic subunit	CYLC2	cylicin, basic protein of sperm head cytoskeleton 2
			PRR12	proline rich 12	DAGLA	diacylglycerol lipase alpha
			PSMD12	proteasome 26S subunit, non-ATPase 12	DAPP1	Dual adaptor of phosphotyrosine and 3-phosphoinositides
			PTEN	phosphatase and tensin homolog (mutated in multiple advanced cancers 1)	DDC	dopa decarboxylase
			POGZ	Pogo transposable element with ZNF domain	CPEB4	cytoplasmic polyadenylation element binding protein 4
			PTK7	Protein tyrosine kinase 7 (inactive)	CYP11B1	cytochrome P450, family 11, subfamily B, polypeptide 1
			PTPN11	protein tyrosine phosphatase, non-receptor type 11	DCC	DCCnetrin 1 receptor
			RAI1	retinoic acid induced 1	DDHD2	DDHD domain containing 2
			RALGAPB	Ral GTPase activating protein non-catalytic beta subunit	DDX53	DEAD (Asp-Glu-Ala-Asp) box polypeptide 53
			RELN	Reelin	DENR	density-regulated protein
			RERE	Arginine-glutamic acid dipeptide (RE) repeats	DIP2C	disco interacting protein 2 homolog C
			RFX3	regulatory factor X3	DIPK2A	divergent protein kinase domain 2A
			RIMS1	Regulating synaptic membrane exocytosis 1	DISC1	disrupted in schizophrenia 1
			RORB	RAR related orphan receptor B	DIXDC1	DIX domain containing 1
			SATB1	SATB homeobox 1	DLG1	discs large MAGUK scaffold protein 1
			SCN1A	sodium channel, voltage-gated, type I, alpha subunit	DLG2	discs large MAGUK scaffold protein 2
			SETD5	SET domain containing 5	DLGAP1	DLG associated protein 1
			SCN8A	sodium channel, voltage gated, type VIII, alpha subunit	DLGAP2	discs, large (Drosophila) homolog-associated protein 2
			SETBP1	SET binding protein 1	DLGAP3	DLG associated protein 3
			SETD1A	SET domain containing 1A, histone lysine methyltransferase	DLL1	delta like canonical Notch ligand 1
			SETD2	SET domain containing 2	DLX3	distal-less homeobox 3
			SHANK2	SH3 and multiple ankyrin repeat domains 2	DLX6	distal-less homeobox 6
			SHANK3	SH3 and multiple ankyrin repeat domains 3	DMWD	DM1 locus, WD repeat containing
			SCN2A	sodium channel, voltage-gated, type II, alpha subunit	DMXL2	Dmx-like 2
			SIN3A	SIN3 transcription regulator family member A	DNAH10	Dynein, axonemal, heavy chain 10
			SKI	SKIproto-oncogene	DNAH17	dynein axonemal heavy chain 17
			SLC6A1	Solute carrier family 6 (neurotransmitter transporter), member 1	DNAH3	dynein axonemal heavy chain 3
			SLC9A6	solute carrier family 9 (sodium/hydrogen exchanger), member 6	DNER	Delta/notch-like EGF repeat containing
			SMARCA2	SWI/SNF related, matrix associated, actin dependent regulator of chromatin, subfamily a, member 2	DOCK1	Dedicator of cytokinesis 1
			SMARCA4	SWI/SNF related, matrix associated, actin dependent regulator of chromatin, subfamily a, member 4	DOCK4	Dedicator of cytokinesis 4
			SMARCC2	SWI/SNF related, matrix associated, actin dependent regulator of chromatin, subfamily c, member 2	DOCK8	dedicator of cytokinesis 8
			SON	SONDNA binding protein	DPP10	Dipeptidyl-peptidase 10
			SOX5	SRY-box 5	DPP3	dipeptidyl peptidase 3
			SPAST	Spastin	DPP4	Dipeptidyl-peptidase 4
			SRCAP	Snf2 related CREBBP activator protein	DPP6	dipeptidyl-peptidase 6
			SRPRA	SRP receptor subunit alpha	DPYD	dihydropyrimidine dehydrogenase
			STXBP1	Syntaxin binding protein 1	DPYSL3	dihydropyrimidinase like 3
			SYN1	Synapsin 1	DRD2	Dopamine receptor D2
			SYNGAP1	synaptic Ras GTPase activating protein 1	DRD3	dopamine receptor D3
			TANC2	etratricopeptide repeat, ankyrin repeat and coiled-coil containing 2	DST	Dystonin
			TAOK1	TAO kinase 1	DUSP15	dual specificity phosphatase 15
			TBCK	TBC1 domain containing kinase	DVL3	Dishevelled segment polarity protein 3
			TBL1XR1	transducin beta like 1 X-linked receptor 1	DYDC1	DPY30 domain containing 1
			TBR1	T-box, brain, 1	DYDC2	DPY30 domain containing 2
			TCF20	Transcription factor 20 (AR1)	DLX2	distal-less homeobox 2
			TCF4	Transcription factor 4	DRD1	Dopamine receptor D1
			TRIP12	Thyroid hormone receptor interactor 12	ECPAS	Ecm29 proteasome adaptor and scaffold
			TEK	TEKreceptortyrosine kinase	EFR3A	EFR3 homolog A (S. cerevisiae)
			TLK2	tousled-like kinase 2	EGR3	early growth response 3
			TM9SF4	transmembrane 9 superfamily member 4	EIF4E	eukaryotic translation initiation factor 4E
			TRAF7	TNF receptor associated factor 7	ELAVL2	ELAV like neuron-specific RNA binding protein 2
			TRIM23	tripartite motif containing 23	ELOVL2	ELOVL fatty acid elongase 2
			TRIO	Trio Rho guanine nucleotide exchange factor	ELP2	elongator acetyltransferase complex subunit 2
			TCF7L2	Transcription factor 7-like 2 (T-cell specific, HMG-box)	ELP4	Elongator acetyltransferase complex subunit 4
			TSC1	tuberous sclerosis 1	EMSY	EMSY, BRCA2 interacting transcriptional repressor
			TSC2	tuberous sclerosis 2	EN2	engrailed homolog 2
			TSHZ3	teashirt zinc finger homeobox 3	EP400	E1A binding protein p400
			UBE3A	ubiquitin protein ligase E3A	ESR2	estrogen receptor 2 (ER beta)
			UBR1	ubiquitin protein ligase E3 component n-recognin 1	EPC2	Enhancer of polycomb homolog 2 (Drosophila)
			UPF3B	UPF3B, regulator of nonsense mediated mRNA decay	EPHA1	EPH receptor A1
			USP9X	ubiquitin specific peptidase 9 X-linked	EPHB2	EPH receptor B2
			VEZF1	vascular endothelial zinc finger 1	EPPK1	epiplakin 1
			VPS13B	vacuolar protein sorting 13 homolog B (yeast)	ERBIN	erbb2 interacting protein
			WDFY3	WD repeat and FYVE domain containing 3	ERG	ERG, ETS transcription factor
			WAC	WW domain containing adaptor with coiled-coil	ERMN	ermin
			YY1	YY1transcription factor	ESRRB	estrogen-related receptor beta
			ZBTB20	Zinc finger and BTB domain containing 20	ETFB	Electron-transfer-flavoprotein, beta polypeptide
			ZMYND8	zinc finger MYND-type containing 8	EXOC3	exocyst complex component 3
			ZNF292	zinc finger protein 292	EXOC5	exocyst complex component 5
			ZNF462	Zinc finger protein 462	EXOC6	exocyst complex component 6
					EXOC6B	exocyst complex component 6B
					EXT1	Exostosin 1
					FABP5	fatty acid binding protein 5 (psoriasis-associated)
					FAM47A	family with sequence similarity 47 member A
					FAM98C	family with sequence similarity 98 member C
					FAN1	FANCD2/FANCI-associated nuclease 1
					FAT1	FAT atypical cadherin 1
					FBN1	Fibrillin 1
					FBXO11	F-box protein 11
					FBXO33	F-box protein 33
					FBXO40	F-box protein 40
					FCRL6	Fc receptor like 6
					FEZF2	FEZ family zinc finger 2
					FGA	Fibrinogen alpha chain
					FGFR1	fibroblast growth factor receptor 1
					FHIT	fragile histidine triad gene
					FRG1	FSHD region gene 1
					FRK	fyn-related kinase
					GABBR2	gamma-aminobutyric acid type B receptor subunit 2
					GABRA4	gamma-aminobutyric acid (GABA) A receptor, alpha 4
					GABRG3	gamma-aminobutyric acid type A receptor gamma3 subunit
					GALNT10	polypeptide N-acetylgalactosaminyltransferase 10
					GALNT13	polypeptide N-acetylgalactosaminyltransferase 13
					GALNT14	polypeptide N-acetylgalactosaminyltransferase 14
					GALNT8	polypeptide N-acetylgalactosaminyltransferase 8
					GBE1	1,4-alpha-glucan branching enzyme 1
					GDA	guanine deaminase
					GGNBP2	gametogenetin binding protein 2
					GLIS1	GLIS family zinc finger 1
					GLO1	glyoxalase I
					GLRA2	glycine receptor, alpha 2
					GNAS	GNAS complex locus
					GNB1L	guanine nucleotide binding protein (G protein), beta polypeptide 1-like
					GPC4	glypican 4
					GPC6	glypican 6
					GPD2	glycerol-3-phosphate dehydrogenase 2
					GPHN	Gephyrin
					GPR37	G protein-coupled receptor 37
					GPR85	G protein-coupled receptor 85
					GRIA1	glutamate ionotropic receptor AMPA type subunit 1
					GAS2	Growth arrest-specific 2
					GRID1	Glutamate receptor, ionotropic, delta 1
					GRID2	glutamate receptor, ionotropic, delta 2
					GRID2IP	Grid2 interacting protein
					GRIK2	glutamate ionotropic receptor kainate type subunit 2
					GRIK3	glutamate ionotropic receptor kainate type subunit 3
					GRIK4	Glutamate receptor, ionotropic, kainate 4
					GRIK5	Glutamate receptor, ionotropic, kainate 5
					GPX1	glutathione peroxidase 1
					GRIP1	glutamate receptor interacting protein 1
					GRK4	G protein-coupled receptor kinase 4
					GRM5	glutamate metabotropic receptor 5
					GRM7	Glutamate receptor, metabotropic 7
					GSTM1	glutathione S-transferase M1
					GTF2I	general transcription factor IIi
					GUCY1A2	guanylate cyclase 1 soluble subunit alpha 2
					H2BC11	H2B clustered histone 11
					HDAC4	histone deacetylase 4
					HECW2	HECT, C2 and WW domain containing E3 ubiquitin protein ligase 2
					HERC1	HECT and RLD domain containing E3 ubiquitin protein ligase family member 1
					HIVEP3	human immunodeficiency virus type I enhancer binding protein 3
					HLA-A	major histocompatibility complex, class I, A
					HLA-B	Major histocompatibility complex, class I, B
					HLA-DPB1	major histocompatibility complex, class II, DP beta 1
					HLA-DRB1	major histocompatibility complex, class II, DR beta 1
					HNRNPD	heterogeneous nuclear ribonucleoprotein D
					HNRNPF	heterogeneous nuclear ribonucleoprotein F
					HNRNPK	heterogeneous nuclear ribonucleoprotein K
					HNRNPR	heterogeneous nuclear ribonucleoprotein R
					HNRNPUL2	heterogeneous nuclear ribonucleoprotein U like 2
					HOMER1	Homer homolog 1 (Drosophila)
					HSD11B1	hydroxysteroid (11-beta) dehydrogenase 1
					HTR1B	5-hydroxytryptamine (serotonin) receptor 1B
					HTR3A	5-hydroxytryptamine (serotonin) receptor 3A
					HTR3C	5-hydroxytryptamine (serotonin) receptor 3, family member C
					HYDIN	HYDIN, axonemal central pair apparatus protein
					ICA1	islet cell autoantigen 1
					IL1R2	interleukin 1 receptor, type II
					IL1RAPL1	interleukin 1 receptor accessory protein-like 1
					IL1RAPL2	interleukin 1 receptor accessory protein-like 2
					ILF2	Interleukin enhancer binding factor 2
					IMMP2L	IMP2 inner mitochondrial membrane peptidase-like (S. cerevisiae)
					INPP1	inositol polyphosphate-1-phosphatase
					INTS6	Integrator complex subunit 6
					IQGAP3	IQ motif containing GTPase activating protein 3
					ITGB3	integrin, beta 3 (platelet glycoprotein IIIa, antigen CD61)
					ITPR1	inositol 1,4,5-trisphosphate receptor type 1
					ITSN1	intersectin 1
					JARID2	jumonji and AT-rich interaction domain containing 2
					HLA-G	major histocompatibility complex, class I, G
					HMGN1	high mobility group nucleosome binding domain 1
					HS3ST5	heparan sulfate (glucosamine) 3-O-sulfotransferase 5
					JMJD1C	jumonji domain containing 1C
					KANK1	KN motif and ankyrin repeat domains 1
					KAT2B	K(lysine) acetyltransferase 2B
					KAT6A	K(lysine) acetyltransferase 6A
					KATNAL1	katanin catalytic subunit A1 like 1
					KCNC1	potassium voltage-gated channel subfamily C member 1
					KCND2	potassium voltage-gated channel subfamily D member 2
					KCND3	potassium voltage-gated channel subfamily D member 3
					KCNJ10	potassium voltage-gated channel subfamily J member 10
					KCNJ15	potassium voltage-gated channel subfamily J member 15
					KCNK7	potassium two pore domain channel subfamily K member 7
					KCNMA1	potassium large conductance calcium-activated channel, subfamily M, alpha member 1
					KCNQ2	potassium voltage-gated channel subfamily Q member 2
					KCNS3	potassium voltage-gated channel modifier subfamily S member 3
					KCTD13	Potassium channel tetramerisation domain containing 13
					KDM1B	lysine demethylase 1B
					KDM4B	lysine demethylase 4B
					KDM4C	lysine demethylase 4C
					KDM5A	lysine demethylase 5A
					KDM6A	lysine demethylase 6A
					KHDRBS2	KH domain containing, RNA binding, signal transduction associated 2
					KIAA1586	KIAA1586
					KIF13B	Kinesin family member 13B
					KIF14	kinesin family member 14
					KIF1A	kinesin family member 1A
					KIF5C	Kinesin family member 5C
					KIRREL3	Kin of IRRE like 3 (Drosophila)
					KLF16	Kruppel like factor 16
					KRR1	KRR1, small subunit (SSU) processome component, homolog (yeast)
					KRT26	keratin 26
					LAMA1	Laminin, alpha 1
					LAMB1	laminin, beta 1
					LEMD3	LEM domain containing 3
					LEO1	LEO1 homolog, Paf1/RNA polymerase II complex component
					LEP	Leptin
					LILRB2	leukocyte immunoglobulin like receptor B2
					LIN7B	lin-7 homolog B, crumbs cell polarity complex component
					LMX1B	LIM homeobox transcription factor 1 beta
					LRBA	LPS-responsive vesicle trafficking, beach and anchor containing
					LRFN2	leucine rich repeat and fibronectin type III domain containing 2
					LRFN5	leucine rich repeat and fibronectin type III domain containing 5
					LRP1	LDL receptor related protein 1
					LRP2	LDL receptor related protein 2
					LRRC1	leucine rich repeat containing 1
					LRRC4	leucine rich repeat containing 4
					LZTS2	leucine zipper, putative tumor suppressor 2
					MACROD2	MACRO domain containing 2
					MAOA	monoamine oxidase A
					MAOB	monoamine oxidase B
					MAPK3	mitogen-activated protein kinase 3
					MAPT-AS1	MAPT antisense RNA 1
					MARK1	microtubule affinity regulating kinase 1
					MARK2	microtubule affinity regulating kinase 2
					MBD1	methyl-CpG binding domain protein 1
					MBD3	methyl-CpG binding domain protein 3
					MBD4	methyl-CpG binding domain protein 4
					MBD6	Methyl-CpG binding domain protein 6
					MCM4	minichromosome maintenance complex component 4
					MCM6	minichromosome maintenance complex component 6
					MCPH1	microcephalin 1
					MDGA2	MAM domain containing glycosylphosphatidylinositol anchor 2
					MED12L	mediator complex subunit 12L
					MED23	mediator complex subunit 23
					MEGF10	multiple EGF like domains 10
					MEGF11	multiple EGF like domains 11
					MEMO1	mediator of cell motility 1
					MET	met proto-oncogene (hepatocyte growth factor receptor)
					METTL26	methyltransferase like 26
					MFRP	Membrane frizzled-related protein
					MIB1	Mindbomb E3 ubiquitin protein ligase 1
					MIR137	microRNA 137
					MLANA	melan-A
					MRTFB	myocardin related transcription factor B
					MSANTD2	Myb/SANT DNA binding domain containing 2
					MSR1	macrophage scavenger receptor 1
					MTF1	metal-regulatory transcription factor 1
					MTHFR	methylenetetrahydrofolate reductase (NAD(P)H)
					MUC12	mucin 12, cell surface associated
					MUC4	mucin 4, cell surface associated
					MYH10	myosin heavy chain 10
					MYH4	Myosin, heavy chain 4, skeletal muscle
					MYH9	myosin heavy chain 9
					MYO16	myosin XVI
					MYO1E	myosin IE
					MYO5A	myosin VA
					MYO5C	myosin VC
					MYO9B	Myosin IXB
					NAALADL2	N-acetylated alpha-linked acidic dipeptidase-like 2
					NAV2	neuron navigator 2
					NAV3	neuron navigator 3
					NCKAP5	NCK-associated protein 5
					NCOR1	nuclear receptor corepressor 1
					NEGR1	neuronal growth regulator 1
					MNT	MAX network transcriptional repressor
					NDUFA5	NADH dehydrogenase (ubiquinone) 1 alpha subcomplex, 5, 13kDa
					NEO1	Neogenin 1
					NFE2L3	nuclear factor, erythroid 2 like 3
					NFIA	nuclear factor I/A
					NFIB	nuclear factor I B
					MSNP1AS	Moesinpseudogene 1, antisense
					NINL	Ninein-like
					NIPA1	non imprinted in Prader-Willi/Angelman syndrome 1
					NIPA2	non imprinted in Prader-Willi/Angelman syndrome 2
					NLGN1	neuroligin 1
					NLGN4Y	neuroligin 4, Y-linked
					NPAS2	neuronal PAS domain protein 2
					NR1D1	nuclear receptor subfamily 1 group D member 1
					NR2F1	nuclear receptor subfamily 2 group F member 1
					NRCAM	neuronal cell adhesion molecule
					NRP2	neuropilin 2
					NSD2	nuclear receptor binding SET domain protein 2
					NSMCE3	NSE3 homolog, SMC5-SMC6 complex component
					NTNG1	netrin G1
					NTRK1	neurotrophic tyrosine kinase, receptor, type 1
					NTRK3	neurotrophic tyrosine kinase, receptor, type 3
					NUAK1	NUAK family, SNF1-like kinase, 1
					NUDCD2	NudC domain containing 2
					NUP133	nucleoporin 133kDa
					NXPH1	neurexophilin 1
					ODF3L2	outer dense fiber of sperm tails 3-like 2
					OFD1	OFD1, centriole and centriolar satellite protein
					OPHN1	oligophrenin 1
					OR1C1	olfactory receptor, family 1, subfamily C, member 1
					OR2T10	olfactory receptor family 2 subfamily T member 10
					OR52M1	Olfactory receptor, family 52, subfamily M, member 1
					OTUD7A	OTU deubiquitinase 7A
					OXT	oxytocin/neurophysin I prepropeptide
					OXTR	oxytocin receptor
					P2RX5	Purinergic receptor P2X, ligand gated ion channel, 5
					P4HA2	Prolyl 4-hydroxylase, alpha polypeptide II
					PAFAH1B2	platelet activating factor acetylhydrolase 1b catalytic subunit 2
					PAK2	p21 (RAC1) activated kinase 2
					PAPOLG	poly(A) polymerase gamma
					PARD3B	Par-3 partitioning defective 3 homolog B (C. elegans)
					PATJ	PATJ, crumbs cell polarity complex component
					PBX1	PBX homeobox 1
					PCDH10	protocadherin 10
					PCDH11X	protocadherin 11 X-linked
					PCDH15	protocadherin related 15
					PCDH9	protocadherin 9
					PCDHA1	Protocadherin alpha 1
					PCDHA10	Protocadherin alpha 10
					PCDHA11	Protocadherin alpha 11
					PCDHA12	Protocadherin alpha 12
					PCDHA13	Protocadherin alpha 13
					PCDHA2	Protocadherin alpha 2
					PCDHA3	Protocadherin alpha 3
					PCDHA4	Protocadherin alpha 4
					PCDHA5	Protocadherin alpha 5
					PCDHA6	Protocadherin alpha 6
					PCDHA7	Protocadherin alpha 7
					PCDHA8	Protocadherin alpha 8
					PCDHA9	Protocadherin alpha 9
					PCDHAC1	Protocadherin alpha subfamily C, 1
					PCDHAC2	Protocadherin alpha subfamily C, 2
					PCM1	pericentriolar material 1
					PDCD1	programmed cell death 1
					PDE1C	phosphodiesterase 1C
					PDK2	pyruvate dehydrogenase kinase 2
					PER1	period homolog 1 (Drosophila)
					PER2	period circadian clock 2
					PEX7	peroxisomal biogenesis factor 7
					PHF7	PHD finger protein 7
					OR2M4	Olfactory receptor, family 2, subfamily M, member 4
					OTX1	orthodenticle homeobox 1
					PHB1	prohibitin 1
					PHRF1	PHD and ring finger domains 1
					PIK3CG	phosphoinositide-3-kinase, catalytic, gamma polypeptide
					PITX1	paired-like homeodomain 1
					PLAUR	Plasminogen activator, urokinase receptor
					PLCB1	phospholipase C, beta 1 (phosphoinositide-specific)
					PLCD4	phospholipase C delta 4
					PLN	phospholamban
					PLXNA3	plexin A3
					PLXNA4	Plexin A4
					PLXNB1	plexin B1
					PNPLA7	patatin like phospholipase domain containing 7
					POLA2	DNA polymerase alpha 2, accessory subunit
					POMT1	protein O-mannosyltransferase 1
					POT1	Protection of telomeres 1 homolog (S. pombe)
					PPFIA1	PTPRF interacting protein alpha 1
					PPM1D	protein phosphatase, Mg2+/Mn2+ dependent 1D
					PPP2R1B	protein phosphatase 2 regulatory subunit A, beta
					PREX1	Phosphatidylinositol-3,4,5-trisphosphate-dependent Rac exchange factor 1
					PRICKLE1	Prickle homolog 1 (Drosophila)
					PRICKLE2	prickle planar cell polarity protein 2
					PRKAR1B	protein kinase cAMP-dependent type I regulatory subunit beta
					PRKCA	protein kinase C alpha
					PRKCB	protein kinase C beta
					PRKD2	protein kinase D2
					PRKDC	protein kinase, DNA-activated, catalytic polypeptide
					PRKN	parkin RBR E3 ubiquitin protein ligase
					PRODH	Proline dehydrogenase (oxidase) 1
					PRPF39	pre-mRNA processing factor 39
					PRUNE2	prune homolog 2
					PSD3	pleckstrin and Sec7 domain containing 3
					PTBP2	polypyrimidine tract binding protein 2
					PTCHD1-AS	PTCHD1antisense RNA (head to head)
					PON1	paraoxonase 1
					PPP1R1B	Protein phosphatase 1, regulatory (inhibitor) subunit 1B
					PTGS2	prostaglandin-endoperoxide synthase 2
					PTPRB	protein tyrosine phosphatase, receptor type B
					PTPRC	protein tyrosine phosphatase, receptor type, C
					PTPRT	protein tyrosine phosphatase, receptor type, T
					PXDN	peroxidasin
					PYHIN1	Pyrin and HIN domain family, member 1
					QRICH1	glutamine rich 1
					RAB11FIP5	RAB11 family interacting protein 5
					RAB2A	RAB2A, member RAS oncogene family
					RAB39B	RAB39B, member RAS oncogene family
					RAB43	RAB43, member RAS oncogene family
					RAD21L1	RAD21 cohesin complex component like 1
					RANBP17	RAN binding protein 17
					RAPGEF4	Rap guanine nucleotide exchange factor (GEF) 4
					RASSF5	Ras association domain family member 5
					RBBP5	RB binding protein 5, histone lysine methyltransferase complex subunit
					RBFOX1	RNA binding protein, fox-1 homolog (C. elegans) 1
					RBM27	RNA binding motif protein 27
					REEP3	receptor accessory protein 3
					RGS7	regulator of G-protein signaling 7
					RHOXF1	Rhox homeobox family, member 1
					RIMS3	regulating synaptic membrane exocytosis 3
					RIT2	Ras-like without CAAX 2
					RNF135	Ring finger protein 135
					RNF25	ring finger protein 25
					RNF38	ring finger protein 38
					ROBO2	roundabout guidance receptor 2
					RPL10	ribosomal protein L10
					RPS6KA2	ribosomal protein S6 kinase, 90kDa, polypeptide 2
					RPS6KA3	Ribosomal protein S6 kinase, 90kDa, polypeptide 3
					SAE1	SUMO1 activating enzyme subunit 1
					RP11-1407O15.2
					RPS10P2-AS1	ribosomal protein S10 pseudogene 2 anti-sense 1
					SAMD11	sterile alpha motif domain containing 11
					SASH1	SAM and SH3 domain containing 1
					SATB2	SATB homeobox 2
					SBF1	SET binding factor 1
					SCAF1	SR-related CTD associated factor 1
					SCAF4	SR-related CTD associated factor 4
					SCFD2	sec1 family domain containing 2
					SCN4A	Sodium channel, voltage gated, type IV alpha subunit
					SCN9A	sodium voltage-gated channel alpha subunit 9
					SCP2	sterol carrier protein 2
					SDC2	syndecan 2 (heparan sulfate proteoglycan 1, cell surface-associated, fibroglycan )
					SEMA5A	sema domain, seven thrombospondin repeats (type 1 and type 1-like), transmembrane domain (TM) and short cytoplasmic domain, (semaphorin) 5A
					SET	SETnuclear proto-oncogene
					SETD1B	SET domain containing 1B
					SETDB1	SET domain, bifurcated 1
					SETDB2	SET domain, bifurcated 2
					SEZ6L2	SEZ6L2 seizure related 6 homolog (mouse)-like 2
					SF3B1	splicing factor 3b subunit 1
					SGSM3	Small G protein signaling modulator 3
					SH3RF3	SH3 domain containing ring finger 3
					SHANK1	SH3 and multiple ankyrin repeat domains 1
					SERPINE1	serpin family E member 1
					SHOX	short stature homeobox
					SIN3B	SIN3 transcription regulator family member B
					SLC12A5	Solute carrier family 12 (potassium/chloride transporter), member 5
					SLC1A1	solute carrier family 1 (neuronal/epithelial high affinity glutamate transporter, system Xag), member 1
					SLC22A15	Solute carrier family 22, member 15
					SLC22A9	solute carrier family 22 member 9
					SLC24A2	solute carrier family 24 member 2
					SLC25A12	solute carrier family 25 (mitochondrial carrier, Aralar), member 12
					SLC25A27	solute carrier family 25 member 27
					SLC25A39	solute carrier family 25 member 39
					SLC27A4	Solute carrier family 27 (fatty acid transporter), member 4
					SLC29A4	solute carrier family 29 member 4
					SLC35B1	solute carrier family 35 member B1
					SLC38A10	solute carrier family 38, member 10
					SLC4A10	solute carrier family 4, sodium bicarbonate transporter-like, member 10
					SLC6A3	Solute carrier family 6 (neurotransmitter transporter), member 3
					SLC6A4	solute carrier family 6 (neurotransmitter transporter, serotonin), member 4
					SLC6A8	solute carrier family 6 (neurotransmitter transporter, creatine), member 8
					SLC7A3	Solute carrier family 7 (cationic amino acid transporter, y+ system), member 3
					SLC7A5	solute carrier family 7 member 5
					SLC7A7	solute carrier family 7 member 7
					SLC9A9	solute carrier family 9 (sodium/hydrogen exchanger), member 9
					SLCO1B3	Solute carrier organic anion transporter family, member 1B3
					SLITRK5	SLIT and NTRK like family member 5
					SMAD4	SMAD family member 4
					SMC3	structural maintenance of chromosomes 3
					SMG6	SMG6, nonsense mediated mRNA decay factor
					SMURF1	SMAD specific E3 ubiquitin protein ligase 1
					SNAP25	Synaptosomal-associated protein, 25kDa
					SND1	staphylococcal nuclease and tudor domain containing 1
					SNTG2	syntrophin gamma 2
					SNX5	sorting nexin 5
					SOD1	superoxide dismutase 1
					SORCS3	sortilin related VPS10 domain containing receptor 3
					SPARCL1	SPARC like 1
					SPEN	spenfamily transcriptional repressor
					SPP2	secreted phosphoprotein 2
					SPRY2	sprouty RTK signaling antagonist 2
					SPTBN1	spectrin beta, non-erythrocytic 1
					SRGAP3	SLIT-ROBO Rho GTPase activating protein 3
					SRRM2	serine/arginine repetitive matrix 2
					SRSF11	serine and arginine rich splicing factor 11
					SSRP1	structure specific recognition protein 1
					ST7	suppression of tumorigenicity 7
					ST8SIA2	ST8 alpha-N-acetyl-neuraminide alpha-2,8-sialyltransferase 2
					STX1A	Syntaxin 1A (brain)
					STXBP5	Syntaxin binding protein 5 (tomosyn)
					STYK1	Serine/threonine/tyrosine kinase 1
					SUPT16H	SPT16 homolog, facilitates chromatin remodeling subunit
					SYAP1	Synapse associated protein 1
					SYN2	Synapsin II
					SYNCRIP	synaptotagmin binding cytoplasmic RNA interacting protein
					SYNE1	spectrin repeat containing, nuclear envelope 1
					SYNJ1	synaptojanin 1
					TAF1C	TATA-box binding protein associated factor, RNA polymerase I subunit C
					TAF6	TATA-box binding protein associated factor 6
					TAOK2	TAO kinase 2
					TBC1D31	TBC1 domain family, member 31
					TBC1D5	TBC1 domain family, member 5
					STK39	serine threonine kinase 39 (STE20/SPS1 homolog, yeast)
					SYT17	synaptotagmin XVII
					TBL1X	transducin (beta)-like 1X-linked
					TDO2	tryptophan 2,3-dioxygenase
					TECTA	tectorin alpha
					TERB2	telomere repeat binding bouquet formation protein 2
					TERF2	Telomeric repeat binding factor 2
					TET2	Tet methylcytosine dioxygenase 2
					THBS1	Thrombospondin 1
					THRA	thyroid hormone receptor alpha
					TM4SF19	transmembrane 4 L six family member 19
					TMEM39B	transmembrane protein 39B
					TMLHE	trimethyllysine hydroxylase, epsilon
					TNRC6B	Trinucleotide repeat containing 6B
					TNRC6C	trinucleotide repeat containing adaptor 6C
					TOP2B	DNA topoisomerase II beta
					TOP3B	Topoisomerase (DNA) III beta
					TRAPPC9	trafficking protein particle complex 9
					TRPC6	Transient receptor potential cation channel, subfamily C, member 6
					TRPM1	transient receptor potential cation channel subfamily M member 1
					TRRAP	transformation/transcription domain associated protein
					TSPAN17	tetraspanin 17
					TSPAN4	tetraspanin 4
					TSPAN7	tetraspanin 7
					TSPOAP1	TSPO associated protein 1
					TTN	titin
					TUBGCP5	tubulin, gamma complex associated protein 5
					UBE3C	Ubiquitin protein ligase E3C
					UBN2	ubinuclein 2
					UBR5	ubiquitin protein ligase E3 component n-recognin 5
					UIMC1	ubiquitin interaction motif containing 1
					UNC13A	unc-13 homolog A
					UNC79	unc-79 homolog, NALCN channel complex subunit
					UNC80	unc-80 homolog, NALCN activator
					UPF2	UPF2, regulator of nonsense mediated mRNA decay
					USH2A	usherin
					USP15	ubiquitin specific peptidase 15
					USP45	Ubiquitin specific peptidase 45
					USP7	Ubiquitin specific peptidase 7 (herpes virus-associated)
					USP9Y	ubiquitin specific peptidase 9, Y-linked
					VIL1	Villin 1
					VSIG4	V-set and immunoglobulin domain containing 4
					WDFY4	WDFY family member 4
					WNK3	WNK lysine deficient protein kinase 3
					WNT1	Wingless-type MMTV integration site family, member 1
					WWOX	WW domain containing oxidoreductase
					XPO1	exportin 1
					YEATS2	YEATS domain containing 2
					YTHDC2	YTH domain containing 2
					YWHAE	tyrosine 3-monooxygenase/tryptophan 5-monooxygenase activation protein epsilon
					TPO	Thyroid peroxidase
					TRIM33	Tripartite motif containing 33
					UBE2H	ubiquitin-conjugating enzyme E2H (UBC8 homolog, yeast)
					VASH1	vasohibin 1
					VDR	vitamin D receptor
					ZBTB16	Zinc finger and BTB domain containing 16
					ZC3H11A	zinc finger CCCH-type containing 11A
					ZC3H4	zinc finger CCCH-type containing 4
					ZFYVE26	zinc finger FYVE-type containing 26
					ZMIZ1	zinc finger MIZ-type containing 1
					ZMYM2	zinc finger MYM-type containing 2
					ZMYND11	Zinc finger, MYND-type containing 11
					ZNF18	zinc finger protein 18
					ZNF385B	Zinc finger protein 385B
					ZNF517	Zinc finger protein 517
					ZNF548	zinc finger protein 548
					ZNF559	Zinc finger protein 559
					ZNF626	zinc finger protein 626
					ZNF711	zinc finger protein 711
					ZNF713	Zinc finger protein 713
					ZNF774	Zinc finger protein 774
					ZNF804A	Zinc finger protein 804A
					ZNF827	Zinc finger protein 827
					ZWILCH	zwilchkinetochore protein
